# Supplementary material for: Whole-genome sequence and resistance determinants of four Elizabethkingia anophelis clinical isolates collected in Hanoi, Vietnam
Source: Sci Rep. 2024 Mar 27;14:7241. doi: 10.1038/s41598-024-57564-3 (PMC10973501; doi:10.1038/s41598-024-57564-3)
Supplement: Supplementary file 1 — Supplementary Table S1. [file 41598_2024_57564_MOESM1_ESM.xlsx]

## Sheet: Feuil1
Supplementary Table S1. Complete list of the E. anophelis genome sequences that were included in the cgSNP-based phylogenetic analysis
E. anophelis FMS-007	ASM101167v1
E. anophelis NUHP1	ASM49593v2
E. anophelis Ag1	ASM24009v3
E. anophelis CSID_3000521207	ASM161850v2
E. anophelis CSID_3015183681	ASM161854v2
E. anophelis CSID_3015183684	ASM161846v2
E. anophelis CSID_3015183678	ASM159617v2
E. anophelis SEA01	ASM1683862v1
E. anophelis F3543	ASM202482v1
E. anophelis 0422	ASM202202v1
E. anophelis FDAARGOS_134	ASM295145v1
E. anophelis FDAARGOS_132	ASM295139v1
E. anophelis 3375	ASM202206v1
E. anophelis FDAARGOS_198	ASM227799v2
E. anophelis AR6-8	ASM231053v1
E. anophelis AR4-6	ASM231051v1
E. anophelis E6809	ASM202323v2
E. anophelis JM-87	ASM202204v1
E. anophelis SUE	ASM1470224v1
E. anophelis 296-96	ASM969726v1
E. anophelis F3201	ASM202208v1
E. anophelis JUNP353	ASM981021v1
E. anophelis R26	ASM202366v2
E. anophelis 229-MNO-R	ASM2222142v1
E. anophelis 2002C02-176	ASM2222150v1
E. anophelis 2008N07-201	ASM2222144v1
E. anophelis 2002N07-090	ASM2222148v1
E. anophelis 090-MNO-R	ASM2222140v1
E. anophelis 2008S01-229	ASM2222146v1
E. anophelis EAV_NVB490	NZ_OX596081.1
E. anophelis EAV_VTKC53	NZ_OX596083.1
E. anophelis EAV_NVH72	NZ_OX596084.1
