# Supplementary material for: Whole-genome sequence and resistance determinants of four Elizabethkingia anophelis clinical isolates collected in Hanoi, Vietnam
Source: Sci Rep. 2024 Mar 27;14:7241. doi: 10.1038/s41598-024-57564-3 (PMC10973501; doi:10.1038/s41598-024-57564-3)
Supplement: Supplementary file 2 — Supplementary Table S2. [file 41598_2024_57564_MOESM2_ESM.xlsx]

## Sheet: Feuil1
Supplementary Table S2. Matrix of sequence similarity raw values (%) obtained with OrthoANIu for a selection of nine E. anophelis strains compared to each other, as well as to seven closely related species amongst the Elizabethkingia genus and the Flavobacteriaceae family.
	E.anophelis JM-87	E.anophelis EAV_NVH72	E.anophelis NUHP1	E.anophelis CSID_3015183684	E.anophelis EAV_NNN508	E.anophelis EAV_NVB490	E.anophelis R26	E.anophelis FMS-007	E.anophelis EAV_VTKC53	E.occulta G407014b	E.ursingii CSID_3000516135	E.bruuniana FDAARGOS_1031	E.miricola EM_CHUV	Chryseobacterium spPOL2	E.meningoseptica CSID_3000516977	E.argenteiflava YB22k12710
E.anophelis JM-87	100	97.3786	97.417	97.6318	97.5599	97.5587	97.3907	97.7298	97.4994	90.0541	89.5614	91.3148	91.6994	71.4954	80.4329	75.1788
E.anophelis EAV_NVH72	97.3786	100	97.7473	97.8502	97.9031	97.8985	97.8594	97.9102	97.5911	90.0316	89.6728	91.4691	92.236	73.1385	80.1574	75.3739
E.anophelis NUHP1	97.417	97.7473	100	98.4419	98.4364	98.4275	98.1498	98.1723	98.0928	90.2766	89.579	91.6428	91.968	73.6161	80.2954	75.2304
E.anophelis CSID_3015183684	97.6318	97.8502	98.4419	100	99.1859	99.177	98.4258	98.1208	98.1574	90.3199	89.7388	91.8241	92.1273	72.0374	80.3712	75.2261
E.anophelis EAV_NNN508	97.5599	97.9031	98.4364	99.1859	100	99.9921	98.2628	98.1482	98.1087	89.7933	89.6037	91.58	91.9604	73.5078	80.1828	75.0769
E.anophelis EAV_NVB490	97.5587	97.8985	98.4275	99.177	99.9921	100	98.2736	98.1353	98.1045	89.788	89.6143	91.5823	91.9621	73.4963	80.1788	75.0725
E.anophelis R26	97.3907	97.8594	98.1498	98.4258	98.2628	98.2736	100	98.0784	98.0716	89.987	89.6587	91.6637	92.3073	71.3977	80.2549	75.0348
E.anophelis FMS-007	97.7298	97.9102	98.1723	98.1208	98.1482	98.1353	98.0784	100	98.5087	90.3945	89.5777	91.4321	92.0901	71.6395	80.4274	75.1697
E.anophelis EAV_VTKC53	97.4994	97.5911	98.0928	98.1574	98.1087	98.1045	98.0716	98.5087	100	90.3039	89.5577	91.5421	92.1701	72.3066	80.6193	75.5304
E.occulta G407014b	90.0541	90.0316	90.2766	90.3199	89.7933	89.788	89.987	90.3945	90.3039	100	94.691	90.95	91.2006	71.6998	80.1306	75.0725
E.ursingii CSID_3000516135	89.5614	89.6728	89.579	89.7388	89.6037	89.6143	89.6587	89.5777	89.5577	94.691	100	91.2883	91.3436	71.5138	80.0635	75.1499
E.bruuniana FDAARGOS_1031	91.3148	91.4691	91.6428	91.8241	91.58	91.5823	91.6637	91.4321	91.5421	90.95	91.2883	100	93.1071	72.4859	80.2583	75.1238
E.miricola EM_CHUV	91.6994	92.236	91.968	92.1273	91.9604	91.9621	92.3073	92.0901	92.1701	91.2006	91.3436	93.1071	100	71.7305	80.2061	75.2716
Chryseobacterium spPOL2	71.4954	73.1385	73.6161	72.0374	73.5078	73.4963	71.3977	71.6395	72.3066	71.6998	71.5138	72.4859	71.7305	100	71.4248	70.6968
E.meningoseptica CSID_3000516977	80.4329	80.1574	80.2954	80.3712	80.1828	80.1788	80.2549	80.4274	80.6193	80.1306	80.0635	80.2583	80.2061	71.4248	100	74.9748
E.argenteiflava YB22k12710	75.1788	75.3739	75.2304	75.2261	75.0769	75.0725	75.0348	75.1697	75.5304	75.0725	75.1499	75.1238	75.2716	70.6968	74.9748	100
